# Supplementary material for: Food Security of Adolescents in Selected Khat- and Coffee-Growing Areas in the Sidama Zone, Southern Ethiopia
Source: Nutrients. 2018 Jul 27;10(8):980. doi: 10.3390/nu10080980 (PMC6115914; doi:10.3390/nu10080980)
Supplement: Supplementary file 1 [file nutrients-10-00980-s001.zip]

Archive with 4 entries (4 files):
- Figure S1.Height for age (HAZ) distribution of 126 (male = 64, female = 62) adolescents aged 12–18 years from Abaye, southern Ethiopia, along with the WHO 2007 growth refere.jpg
- Figure S2. Height for age (HAZ) distribution of 108 (male = 53, female = 55) adolescents aged 12–18 years from Chume, southern Ethiopia, along with the WHO 2007 growth refer.jpg
- Figure S3. Body mass index for age (BMIZ) distribution of 126 (male = 64, female = 62) adolescents aged 12–18 years, from Abaye, southern Ethiopia, along with the WHO 2007 g.jpg
- Figure S4. Body mass index for age (BMIZ) distribution of 108 (male = 53, female = 55) adolescents aged 12–18 years, from Chume, southern Ethiopia, along with the WHO 2007 g.jpg
